# Supplementary material for: Burden and Determinants of Drug–Drug Interactions at Hospital Discharge: Warfarin as a Model for High-Risk Medication Safety
Source: Clin Pract. 2025 Dec 31;16(1):8. doi: 10.3390/clinpract16010008 (PMC12839695; doi:10.3390/clinpract16010008)
Supplement: Supplementary file 1 [file clinpract-16-00008-s001.zip]

Archive with 1 entries (1 files):
- clinpract-4025688-supplementary.pdf
